# Supplementary material for: Clinical significance of pancreatic calcifications: a 15-year single-center observational study
Source: Eur J Med Res. 2022 Jun 25;27:99. doi: 10.1186/s40001-022-00725-9 (PMC9233388; doi:10.1186/s40001-022-00725-9)
Supplement: Supplementary file 4 — Additional file 4. Supplementary Figure 4. PC in a patient with SPT. [file 40001_2022_725_MOESM4_ESM.zip]

Archive with 2 entries (2 files):
- Supplementary figure 4-a.jpg
- Supplementary figure 4-b.jpg
