# Supplementary material for: Clinical significance of pancreatic calcifications: a 15-year single-center observational study
Source: Eur J Med Res. 2022 Jun 25;27:99. doi: 10.1186/s40001-022-00725-9 (PMC9233388; doi:10.1186/s40001-022-00725-9)
Supplement: Supplementary file 8 — Additional file 8. Supplementary Figure 8. PC in a patient with malignant IPMN. [file 40001_2022_725_MOESM8_ESM.zip]

Archive with 4 entries (4 files):
- Supplementary figure 8-a.jpg
- Supplementary figure 8-b.jpg
- Supplementary figure 8-c.jpg
- Supplementary figure 8-d.jpg
